# Supplementary material for: Asymmetric copper-catalyzed hydrophosphinylation of ethynylazaarenes to access P-chiral 2-azaaryl-ethylphosphine oxides
Source: Chem Sci. 2025 Mar 3;16(14):5957–66. doi: 10.1039/d5sc00358j (PMC11886619; doi:10.1039/d5sc00358j)
Supplement: SC-016-D5SC00358J-s002 [file SC-016-D5SC00358J-s002.cif]

# Supplementary Information (SI) for Chemical Science.
# This journal is © The Royal Society of Chemistry 2025

####################################################################### 
# 
# This file contains crystal structure data downloaded from the 
# Cambridge Structural Database (CSD) hosted by the Cambridge 
# Crystallographic Data Centre (CCDC).
# 
# Full information about CCDC data access policies and citation 
# guidelines are available at http://www.ccdc.cam.ac.uk/access/V1 
# 
# Audit and citation data items may have been added by the CCDC. 
# Please retain this information to preserve the provenance of 
# this file and to allow appropriate attribution of the data. 
# 
#######################################################################

data_zjl_auto
_audit_block_doi                 10.5517/ccdc.csd.cc2l9198
_database_code_depnum_ccdc_archive 'CCDC 2391969'
loop_
_audit_author_name
_audit_author_address
ZJL
;Henan Noraml University
China
;
_audit_update_record             
;
2024-10-18 deposited with the CCDC.	2025-03-03 downloaded from the CCDC.
;
_audit_creation_date             2024-10-17
_audit_creation_method           
;
Olex2 1.2
(compiled 2018.05.29 svn.r3508 for OlexSys, GUI svn.r5506)
;
_shelx_SHELXL_version_number     2014/7
_chemical_name_common            ?
_chemical_name_systematic        ?
_chemical_formula_moiety         'C18 H22 N O P'
_chemical_formula_sum            'C18 H22 N O P'
_chemical_formula_weight         299.33
_chemical_absolute_configuration ad
_chemical_melting_point          ?
_chemical_oxdiff_formula         C12H22O1N1
loop_
_atom_type_symbol
_atom_type_description
_atom_type_scat_dispersion_real
_atom_type_scat_dispersion_imag
_atom_type_scat_source
C C 0.0181 0.0091 'International Tables Vol C Tables 4.2.6.8 and 6.1.1.4'
H H 0.0000 0.0000 'International Tables Vol C Tables 4.2.6.8 and 6.1.1.4'
N N 0.0311 0.0180 'International Tables Vol C Tables 4.2.6.8 and 6.1.1.4'
O O 0.0492 0.0322 'International Tables Vol C Tables 4.2.6.8 and 6.1.1.4'
P P 0.2955 0.4335 'International Tables Vol C Tables 4.2.6.8 and 6.1.1.4'

_shelx_space_group_comment       
;
The symmetry employed for this shelxl refinement is uniquely defined
by the following loop, which should always be used as a source of
symmetry information in preference to the above space-group names.
They are only intended as comments.
;
_space_group_crystal_system      orthorhombic
_space_group_IT_number           19
_space_group_name_H-M_alt        'P 21 21 21'
_space_group_name_Hall           'P 2ac 2ab'
loop_
_space_group_symop_operation_xyz
'x, y, z'
'-x+1/2, -y, z+1/2'
'x+1/2, -y+1/2, -z'
'-x, y+1/2, -z+1/2'

_cell_length_a                   9.9528(3)
_cell_length_b                   10.6897(3)
_cell_length_c                   16.8353(5)
_cell_angle_alpha                90
_cell_angle_beta                 90
_cell_angle_gamma                90
_cell_volume                     1791.15(9)
_cell_formula_units_Z            4
_cell_measurement_reflns_used    3651
_cell_measurement_temperature    293(2)
_cell_measurement_theta_max      70.8300
_cell_measurement_theta_min      4.4480
_shelx_estimated_absorpt_T_max   0.878
_shelx_estimated_absorpt_T_min   0.825
_exptl_absorpt_coefficient_mu    1.338
_exptl_absorpt_correction_T_max  1.00000
_exptl_absorpt_correction_T_min  0.92985
_exptl_absorpt_correction_type   multi-scan
_exptl_absorpt_process_details   
;
CrysAlisPro 1.171.42.102a (Rigaku Oxford Diffraction, 2023)
Empirical absorption correction using spherical harmonics,
implemented in SCALE3 ABSPACK scaling algorithm.
;
_exptl_absorpt_special_details   ?
_exptl_crystal_colour            colourless
_exptl_crystal_colour_primary    colourless
_exptl_crystal_density_diffrn    1.110
_exptl_crystal_density_meas      ?
_exptl_crystal_density_method    ?
_exptl_crystal_description       block
_exptl_crystal_F_000             640
_exptl_crystal_size_max          0.15
_exptl_crystal_size_mid          0.11
_exptl_crystal_size_min          0.1
_exptl_transmission_factor_max   ?
_exptl_transmission_factor_min   ?
_diffrn_reflns_av_R_equivalents  0.0313
_diffrn_reflns_av_unetI/netI     0.0471
_diffrn_reflns_Laue_measured_fraction_full 0.999
_diffrn_reflns_Laue_measured_fraction_max 0.987
_diffrn_reflns_limit_h_max       12
_diffrn_reflns_limit_h_min       -8
_diffrn_reflns_limit_k_max       12
_diffrn_reflns_limit_k_min       -12
_diffrn_reflns_limit_l_max       20
_diffrn_reflns_limit_l_min       -16
_diffrn_reflns_number            6722
_diffrn_reflns_point_group_measured_fraction_full 0.998
_diffrn_reflns_point_group_measured_fraction_max 0.977
_diffrn_reflns_theta_full        67.684
_diffrn_reflns_theta_max         70.920
_diffrn_reflns_theta_min         4.901
_diffrn_ambient_temperature      293(2)
_diffrn_detector                 'CCD plate'
_diffrn_detector_area_resol_mean 16.2312
_diffrn_detector_type            Eos
_diffrn_measured_fraction_theta_full 0.999
_diffrn_measured_fraction_theta_max 0.987
_diffrn_measurement_details      
;
List of Runs (angles in degrees, time in seconds):

  # Type    Start    End  Width  t~exp~   \w     \q     \k     \f   Frames
#--------------------------------------------------------------------------
  1  \w   -102.00 -30.00   1.00    1.00    --  -33.50 -57.00   0.00   72
  2  \w     14.00  43.00   1.00    1.00    --   36.47 -57.00-120.00   29
  3  \w    -16.00  62.00   1.00    1.00    --   36.47 -77.00-150.00   78
  4  \w      9.00  69.00   1.00    1.00    --   36.47 -99.00  30.00   60
  5  \w    -23.00   3.00   1.00    1.00    --   36.47 -57.00-120.00   26
  6  \w     39.00 102.00   1.00    1.00    --   36.47  37.00  30.00   63
  7  \w    136.00 167.00   1.00    4.00    --  108.00  77.00-150.00   31
  8  \w    102.00 128.00   1.00    4.00    --  108.00  77.00-150.00   26
  9  \w    103.00 168.00   1.00    4.00    --  108.00  77.00 150.00   65
 10  \w     98.00 132.00   1.00    4.00    --  108.00 -77.00-180.00   34
 11  \w    109.00 177.00   1.00    4.00    --  108.00  77.00  90.00   68
 12  \w     46.00  82.00   1.00    4.00    --  108.00 -77.00-180.00   36
 13  \w     76.00 117.00   1.00    4.00    --  108.00 178.00  60.00   41
 14  \w     48.00 107.00   1.00    4.00    --  108.00-111.00  60.00   59
 15  \w     52.00 136.00   1.00    4.00    --  108.00 -77.00  60.00   84
 16  \w     79.00 146.00   1.00    4.00    --  108.00 178.00  90.00   67
;
_diffrn_measurement_device       'four-circle diffractometer'
_diffrn_measurement_device_type  'Xcalibur, Eos, Gemini'
_diffrn_measurement_method       '\w scans'
_diffrn_orient_matrix_type       
'CrysAlisPro convention (1999,Acta A55,543-557)'
_diffrn_orient_matrix_UB_11      0.0385102000
_diffrn_orient_matrix_UB_12      0.1321913000
_diffrn_orient_matrix_UB_13      0.0285208000
_diffrn_orient_matrix_UB_21      -0.1105960000
_diffrn_orient_matrix_UB_22      -0.0064516000
_diffrn_orient_matrix_UB_23      0.0639857000
_diffrn_orient_matrix_UB_31      0.1010705000
_diffrn_orient_matrix_UB_32      -0.0570555000
_diffrn_orient_matrix_UB_33      0.0589538000
_diffrn_radiation_monochromator  graphite
_diffrn_radiation_probe          x-ray
_diffrn_radiation_type           CuK\a
_diffrn_radiation_wavelength     1.54184
_diffrn_source                   'fine-focus sealed X-ray tube'
_diffrn_source_type              'Enhance (Cu) X-ray Source'
_reflns_Friedel_coverage         0.724
_reflns_Friedel_fraction_full    0.998
_reflns_Friedel_fraction_max     0.964
_reflns_number_gt                3110
_reflns_number_total             3378
_reflns_odcompleteness_completeness 99.89
_reflns_odcompleteness_iscentric 1
_reflns_odcompleteness_theta     66.97
_reflns_special_details          
;
 Reflections were merged by SHELXL according to the crystal
 class for the calculation of statistics and refinement.
 
 _reflns_Friedel_fraction is defined as the number of unique
 Friedel pairs measured divided by the number that would be
 possible theoretically, ignoring centric projections and
 systematic absences.
;
_reflns_threshold_expression     'I > 2\s(I)'
_computing_cell_refinement       'CrysAlisPro 1.171.42.102a (Rigaku OD, 2023)'
_computing_data_collection       'CrysAlisPro 1.171.42.102a (Rigaku OD, 2023)'
_computing_data_reduction        'CrysAlisPro 1.171.42.102a (Rigaku OD, 2023)'
_computing_molecular_graphics    'Olex2 (Dolomanov et al., 2009)'
_computing_publication_material  'Olex2 (Dolomanov et al., 2009)'
_computing_structure_refinement  'ShelXL (Sheldrick, 2015)'
_computing_structure_solution    'ShelXS (Sheldrick, 2008)'
_refine_diff_density_max         0.346
_refine_diff_density_min         -0.311
_refine_diff_density_rms         0.056
_refine_ls_abs_structure_details 
;
 Flack x determined using 1213 quotients [(I+)-(I-)]/[(I+)+(I-)]
 (Parsons, Flack and Wagner, Acta Cryst. B69 (2013) 249-259).
;
_refine_ls_abs_structure_Flack   0.00(2)
_refine_ls_extinction_coef       .
_refine_ls_extinction_method     none
_refine_ls_goodness_of_fit_ref   1.058
_refine_ls_hydrogen_treatment    constr
_refine_ls_matrix_type           full
_refine_ls_number_parameters     194
_refine_ls_number_reflns         3378
_refine_ls_number_restraints     0
_refine_ls_R_factor_all          0.0546
_refine_ls_R_factor_gt           0.0506
_refine_ls_restrained_S_all      1.058
_refine_ls_shift/su_max          0.000
_refine_ls_shift/su_mean         0.000
_refine_ls_structure_factor_coef Fsqd
_refine_ls_weighting_details     
'w=1/[\s^2^(Fo^2^)+(0.0907P)^2^] where P=(Fo^2^+2Fc^2^)/3'
_refine_ls_weighting_scheme      calc
_refine_ls_wR_factor_gt          0.1350
_refine_ls_wR_factor_ref         0.1411
_refine_special_details          ?
_olex2_refinement_description    
;
1. Fixed Uiso
 At 1.2 times of:
  All C(H) groups
 At 1.5 times of:
  All C(H,H,H) groups
2.a Ternary CH refined with riding coordinates:
 C8(H8)
2.b Aromatic/amide H refined with riding coordinates:
 C1(H1), C2(H2), C4(H4), C5(H5), C6(H6), C7(H7), C12(H12), C14(H14), C16(H16)
2.c Idealised Me refined as rotating group:
 C9(H9A,H9B,H9C), C10(H10A,H10B,H10C), C17(H17A,H17B,H17C), C18(H18A,H18B,H18C)
;
_atom_sites_solution_hydrogens   geom
_atom_sites_solution_primary     direct
_atom_sites_solution_secondary   ?
loop_
_atom_site_label
_atom_site_type_symbol
_atom_site_fract_x
_atom_site_fract_y
_atom_site_fract_z
_atom_site_U_iso_or_equiv
_atom_site_adp_type
_atom_site_occupancy
_atom_site_site_symmetry_order
_atom_site_calc_flag
_atom_site_refinement_flags_posn
_atom_site_refinement_flags_adp
_atom_site_refinement_flags_occupancy
_atom_site_disorder_assembly
_atom_site_disorder_group
P1 P 0.59439(8) 0.73142(8) 0.53965(5) 0.0391(2) Uani 1 1 d . . . . .
O1 O 0.7297(3) 0.6772(3) 0.55388(17) 0.0525(7) Uani 1 1 d . . . . .
N1 N 0.4505(4) 0.6704(4) 0.2799(2) 0.0620(9) Uani 1 1 d . . . . .
C1 C 0.5380(3) 0.7116(3) 0.4394(2) 0.0424(7) Uani 1 1 d . . . . .
H1 H 0.4580 0.7489 0.4235 0.051 Uiso 1 1 calc R . . . .
C2 C 0.6076(4) 0.6452(4) 0.3879(2) 0.0485(8) Uani 1 1 d . . . . .
H2 H 0.6901 0.6135 0.4043 0.058 Uiso 1 1 calc R . . . .
C3 C 0.5643(4) 0.6177(4) 0.3064(2) 0.0493(8) Uani 1 1 d . . . . .
C4 C 0.6362(5) 0.5354(5) 0.2599(3) 0.0655(11) Uani 1 1 d . . . . .
H4 H 0.7155 0.5004 0.2791 0.079 Uiso 1 1 calc R . . . .
C5 C 0.5911(7) 0.5049(5) 0.1853(3) 0.0815(15) Uani 1 1 d . . . . .
H5 H 0.6395 0.4500 0.1534 0.098 Uiso 1 1 calc R . . . .
C6 C 0.4759(7) 0.5555(6) 0.1593(3) 0.0859(18) Uani 1 1 d . . . . .
H6 H 0.4422 0.5343 0.1096 0.103 Uiso 1 1 calc R . . . .
C7 C 0.4074(6) 0.6398(6) 0.2071(3) 0.0792(14) Uani 1 1 d . . . . .
H7 H 0.3290 0.6762 0.1880 0.095 Uiso 1 1 calc R . . . .
C8 C 0.4643(5) 0.6612(4) 0.6011(3) 0.0601(10) Uani 1 1 d . . . . .
H8 H 0.3776 0.6978 0.5861 0.072 Uiso 1 1 calc R . . . .
C9 C 0.4910(9) 0.6913(8) 0.6882(3) 0.114(3) Uani 1 1 d . . . . .
H9A H 0.5809 0.6667 0.7018 0.172 Uiso 1 1 calc GR . . . .
H9B H 0.4282 0.6466 0.7209 0.172 Uiso 1 1 calc GR . . . .
H9C H 0.4806 0.7796 0.6968 0.172 Uiso 1 1 calc GR . . . .
C10 C 0.4584(7) 0.5201(5) 0.5856(4) 0.0957(19) Uani 1 1 d . . . . .
H10A H 0.4462 0.5053 0.5298 0.144 Uiso 1 1 calc GR . . . .
H10B H 0.3845 0.4845 0.6144 0.144 Uiso 1 1 calc GR . . . .
H10C H 0.5408 0.4820 0.6028 0.144 Uiso 1 1 calc GR . . . .
C11 C 0.5860(3) 0.8977(3) 0.56000(18) 0.0402(6) Uani 1 1 d . . . . .
C12 C 0.6953(4) 0.9541(4) 0.5957(2) 0.0500(8) Uani 1 1 d . . . . .
H12 H 0.7715 0.9071 0.6074 0.060 Uiso 1 1 calc R . . . .
C13 C 0.6918(4) 1.0808(4) 0.6141(2) 0.0571(10) Uani 1 1 d . . . . .
C14 C 0.5760(5) 1.1474(4) 0.5977(2) 0.0591(10) Uani 1 1 d . . . . .
H14 H 0.5725 1.2318 0.6108 0.071 Uiso 1 1 calc R . . . .
C15 C 0.4651(4) 1.0925(4) 0.5623(2) 0.0533(9) Uani 1 1 d . . . . .
C16 C 0.4705(3) 0.9652(3) 0.5438(2) 0.0447(7) Uani 1 1 d . . . . .
H16 H 0.3968 0.9259 0.5207 0.054 Uiso 1 1 calc R . . . .
C17 C 0.8115(6) 1.1429(5) 0.6539(4) 0.0847(16) Uani 1 1 d . . . . .
H17A H 0.8211 1.1112 0.7069 0.127 Uiso 1 1 calc GR . . . .
H17B H 0.7975 1.2317 0.6558 0.127 Uiso 1 1 calc GR . . . .
H17C H 0.8915 1.1251 0.6241 0.127 Uiso 1 1 calc GR . . . .
C18 C 0.3378(6) 1.1660(5) 0.5447(4) 0.0853(16) Uani 1 1 d . . . . .
H18A H 0.2838 1.1207 0.5072 0.128 Uiso 1 1 calc GR . . . .
H18B H 0.3612 1.2461 0.5228 0.128 Uiso 1 1 calc GR . . . .
H18C H 0.2880 1.1778 0.5929 0.128 Uiso 1 1 calc GR . . . .

loop_
_atom_site_aniso_label
_atom_site_aniso_U_11
_atom_site_aniso_U_22
_atom_site_aniso_U_33
_atom_site_aniso_U_23
_atom_site_aniso_U_13
_atom_site_aniso_U_12
P1 0.0394(4) 0.0391(4) 0.0388(4) -0.0050(3) -0.0011(3) 0.0009(3)
O1 0.0471(13) 0.0526(14) 0.0577(16) -0.0081(13) -0.0083(11) 0.0063(11)
N1 0.072(2) 0.069(2) 0.0456(17) -0.0077(16) -0.0002(15) 0.0047(18)
C1 0.0436(14) 0.0415(17) 0.0421(16) -0.0072(13) -0.0014(13) 0.0010(13)
C2 0.0479(17) 0.0483(18) 0.0493(18) -0.0055(15) 0.0013(15) 0.0027(16)
C3 0.058(2) 0.0445(19) 0.0457(18) -0.0074(14) 0.0077(15) -0.0062(15)
C4 0.077(3) 0.058(3) 0.061(2) -0.015(2) 0.015(2) 0.002(2)
C5 0.111(4) 0.071(3) 0.063(3) -0.027(2) 0.029(3) -0.013(3)
C6 0.120(5) 0.096(4) 0.042(2) -0.021(2) 0.010(3) -0.028(4)
C7 0.091(3) 0.095(4) 0.052(2) -0.004(2) -0.008(2) -0.003(3)
C8 0.063(2) 0.057(2) 0.060(2) 0.0055(19) 0.0128(19) -0.0083(19)
C9 0.170(7) 0.117(6) 0.056(3) 0.009(3) 0.037(4) -0.027(5)
C10 0.122(5) 0.059(3) 0.106(4) 0.013(3) 0.021(4) -0.026(3)
C11 0.0480(15) 0.0362(15) 0.0366(14) -0.0034(11) 0.0034(13) -0.0020(14)
C12 0.0497(18) 0.048(2) 0.0519(19) -0.0079(16) -0.0077(16) -0.0018(15)
C13 0.068(2) 0.050(2) 0.053(2) -0.0074(18) -0.0064(18) -0.0128(19)
C14 0.086(3) 0.0370(17) 0.055(2) -0.0059(16) 0.001(2) -0.0017(19)
C15 0.066(2) 0.0445(19) 0.0492(19) 0.0016(16) 0.0033(16) 0.0115(18)
C16 0.0478(15) 0.0450(17) 0.0414(16) -0.0006(15) 0.0025(15) 0.0003(14)
C17 0.091(4) 0.063(3) 0.099(4) -0.015(3) -0.026(3) -0.022(3)
C18 0.088(3) 0.056(3) 0.111(4) 0.001(3) -0.004(3) 0.025(2)

_geom_special_details            
;
 All esds (except the esd in the dihedral angle between two l.s. planes)
 are estimated using the full covariance matrix.  The cell esds are taken
 into account individually in the estimation of esds in distances, angles
 and torsion angles; correlations between esds in cell parameters are only
 used when they are defined by crystal symmetry.  An approximate (isotropic)
 treatment of cell esds is used for estimating esds involving l.s. planes.
;
loop_
_geom_bond_atom_site_label_1
_geom_bond_atom_site_label_2
_geom_bond_distance
_geom_bond_site_symmetry_2
_geom_bond_publ_flag
P1 O1 1.485(3) . ?
P1 C1 1.790(3) . ?
P1 C8 1.819(4) . ?
P1 C11 1.812(3) . ?
N1 C3 1.341(6) . ?
N1 C7 1.339(6) . ?
C1 H1 0.9300 . ?
C1 C2 1.319(5) . ?
C2 H2 0.9300 . ?
C2 C3 1.467(5) . ?
C3 C4 1.379(6) . ?
C4 H4 0.9300 . ?
C4 C5 1.373(7) . ?
C5 H5 0.9300 . ?
C5 C6 1.341(9) . ?
C6 H6 0.9300 . ?
C6 C7 1.386(8) . ?
C7 H7 0.9300 . ?
C8 H8 0.9800 . ?
C8 C9 1.525(7) . ?
C8 C10 1.532(7) . ?
C9 H9A 0.9600 . ?
C9 H9B 0.9600 . ?
C9 H9C 0.9600 . ?
C10 H10A 0.9600 . ?
C10 H10B 0.9600 . ?
C10 H10C 0.9600 . ?
C11 C12 1.381(5) . ?
C11 C16 1.385(5) . ?
C12 H12 0.9300 . ?
C12 C13 1.390(6) . ?
C13 C14 1.382(6) . ?
C13 C17 1.519(6) . ?
C14 H14 0.9300 . ?
C14 C15 1.385(6) . ?
C15 C16 1.397(5) . ?
C15 C18 1.520(6) . ?
C16 H16 0.9300 . ?
C17 H17A 0.9600 . ?
C17 H17B 0.9600 . ?
C17 H17C 0.9600 . ?
C18 H18A 0.9600 . ?
C18 H18B 0.9600 . ?
C18 H18C 0.9600 . ?

loop_
_geom_angle_atom_site_label_1
_geom_angle_atom_site_label_2
_geom_angle_atom_site_label_3
_geom_angle
_geom_angle_site_symmetry_1
_geom_angle_site_symmetry_3
_geom_angle_publ_flag
O1 P1 C1 112.96(16) . . ?
O1 P1 C8 113.1(2) . . ?
O1 P1 C11 113.19(16) . . ?
C1 P1 C8 105.3(2) . . ?
C1 P1 C11 106.25(16) . . ?
C11 P1 C8 105.33(18) . . ?
C7 N1 C3 118.2(4) . . ?
P1 C1 H1 119.3 . . ?
C2 C1 P1 121.3(3) . . ?
C2 C1 H1 119.3 . . ?
C1 C2 H2 117.7 . . ?
C1 C2 C3 124.7(4) . . ?
C3 C2 H2 117.7 . . ?
N1 C3 C2 118.4(3) . . ?
N1 C3 C4 121.2(4) . . ?
C4 C3 C2 120.4(4) . . ?
C3 C4 H4 120.0 . . ?
C5 C4 C3 120.1(5) . . ?
C5 C4 H4 120.0 . . ?
C4 C5 H5 120.6 . . ?
C6 C5 C4 118.9(5) . . ?
C6 C5 H5 120.6 . . ?
C5 C6 H6 120.2 . . ?
C5 C6 C7 119.5(5) . . ?
C7 C6 H6 120.2 . . ?
N1 C7 C6 122.2(6) . . ?
N1 C7 H7 118.9 . . ?
C6 C7 H7 118.9 . . ?
P1 C8 H8 108.4 . . ?
C9 C8 P1 109.6(4) . . ?
C9 C8 H8 108.4 . . ?
C9 C8 C10 112.2(5) . . ?
C10 C8 P1 109.7(4) . . ?
C10 C8 H8 108.4 . . ?
C8 C9 H9A 109.5 . . ?
C8 C9 H9B 109.5 . . ?
C8 C9 H9C 109.5 . . ?
H9A C9 H9B 109.5 . . ?
H9A C9 H9C 109.5 . . ?
H9B C9 H9C 109.5 . . ?
C8 C10 H10A 109.5 . . ?
C8 C10 H10B 109.5 . . ?
C8 C10 H10C 109.5 . . ?
H10A C10 H10B 109.5 . . ?
H10A C10 H10C 109.5 . . ?
H10B C10 H10C 109.5 . . ?
C12 C11 P1 118.3(3) . . ?
C12 C11 C16 120.9(3) . . ?
C16 C11 P1 120.8(3) . . ?
C11 C12 H12 119.9 . . ?
C11 C12 C13 120.1(4) . . ?
C13 C12 H12 119.9 . . ?
C12 C13 C17 120.3(4) . . ?
C14 C13 C12 118.6(4) . . ?
C14 C13 C17 121.1(4) . . ?
C13 C14 H14 118.9 . . ?
C13 C14 C15 122.2(4) . . ?
C15 C14 H14 118.9 . . ?
C14 C15 C16 118.6(4) . . ?
C14 C15 C18 121.9(4) . . ?
C16 C15 C18 119.5(4) . . ?
C11 C16 C15 119.7(3) . . ?
C11 C16 H16 120.2 . . ?
C15 C16 H16 120.2 . . ?
C13 C17 H17A 109.5 . . ?
C13 C17 H17B 109.5 . . ?
C13 C17 H17C 109.5 . . ?
H17A C17 H17B 109.5 . . ?
H17A C17 H17C 109.5 . . ?
H17B C17 H17C 109.5 . . ?
C15 C18 H18A 109.5 . . ?
C15 C18 H18B 109.5 . . ?
C15 C18 H18C 109.5 . . ?
H18A C18 H18B 109.5 . . ?
H18A C18 H18C 109.5 . . ?
H18B C18 H18C 109.5 . . ?

loop_
_geom_torsion_atom_site_label_1
_geom_torsion_atom_site_label_2
_geom_torsion_atom_site_label_3
_geom_torsion_atom_site_label_4
_geom_torsion
_geom_torsion_site_symmetry_1
_geom_torsion_site_symmetry_2
_geom_torsion_site_symmetry_3
_geom_torsion_site_symmetry_4
_geom_torsion_publ_flag
P1 C1 C2 C3 175.8(3) . . . . ?
P1 C11 C12 C13 -178.4(3) . . . . ?
P1 C11 C16 C15 178.0(3) . . . . ?
O1 P1 C1 C2 5.7(4) . . . . ?
O1 P1 C8 C9 65.2(5) . . . . ?
O1 P1 C8 C10 -58.4(5) . . . . ?
O1 P1 C11 C12 -8.4(3) . . . . ?
O1 P1 C11 C16 174.7(3) . . . . ?
N1 C3 C4 C5 -0.7(7) . . . . ?
C1 P1 C8 C9 -171.0(4) . . . . ?
C1 P1 C8 C10 65.4(4) . . . . ?
C1 P1 C11 C12 -132.9(3) . . . . ?
C1 P1 C11 C16 50.2(3) . . . . ?
C1 C2 C3 N1 4.9(6) . . . . ?
C1 C2 C3 C4 -172.3(4) . . . . ?
C2 C3 C4 C5 176.5(4) . . . . ?
C3 N1 C7 C6 0.5(8) . . . . ?
C3 C4 C5 C6 -0.6(8) . . . . ?
C4 C5 C6 C7 1.8(9) . . . . ?
C5 C6 C7 N1 -1.8(9) . . . . ?
C7 N1 C3 C2 -176.5(4) . . . . ?
C7 N1 C3 C4 0.8(7) . . . . ?
C8 P1 C1 C2 -118.2(3) . . . . ?
C8 P1 C11 C12 115.7(3) . . . . ?
C8 P1 C11 C16 -61.2(3) . . . . ?
C11 P1 C1 C2 130.4(3) . . . . ?
C11 P1 C8 C9 -58.9(5) . . . . ?
C11 P1 C8 C10 177.5(4) . . . . ?
C11 C12 C13 C14 1.5(6) . . . . ?
C11 C12 C13 C17 179.6(4) . . . . ?
C12 C11 C16 C15 1.3(5) . . . . ?
C12 C13 C14 C15 -1.2(7) . . . . ?
C13 C14 C15 C16 0.9(6) . . . . ?
C13 C14 C15 C18 179.7(5) . . . . ?
C14 C15 C16 C11 -0.9(6) . . . . ?
C16 C11 C12 C13 -1.6(6) . . . . ?
C17 C13 C14 C15 -179.3(4) . . . . ?
C18 C15 C16 C11 -179.7(4) . . . . ?

_shelx_res_file                  
;
    zjl_auto.res created by SHELXL-2014/7

TITL ZJL_auto in P212121 #19
REM reset to P212121 #19
CELL 1.54184 9.952826 10.689661 16.83531 90 90 90
ZERR 4 0.000267 0.00033 0.00047 0 0 0
LATT -1
SYMM 0.5-X,-Y,0.5+Z
SYMM 0.5+X,0.5-Y,-Z
SYMM -X,0.5+Y,0.5-Z
SFAC C H N O P
UNIT 72 88 4 4 4

L.S. 4 0 0
PLAN  20
SIZE 0.1 0.11 0.15
MPLA C3 C4 C5 C6 C7 N1
MPLA C11 C12 C13 C14 C15 C16
BOND $H
CONF
fmap 2
acta
REM <olex2.extras>
REM <HklSrc "%.\\ZJL_auto.hkl">
REM </olex2.extras>

WGHT    0.090700
FVAR       6.70965
P1    5    0.594393    0.731423    0.539647    11.00000    0.03935    0.03911 =
         0.03879   -0.00497   -0.00109    0.00092
O1    4    0.729672    0.677234    0.553881    11.00000    0.04714    0.05263 =
         0.05771   -0.00806   -0.00833    0.00632
N1    3    0.450549    0.670373    0.279925    11.00000    0.07166    0.06862 =
         0.04561   -0.00768   -0.00025    0.00467
C1    1    0.538011    0.711613    0.439442    11.00000    0.04357    0.04148 =
         0.04208   -0.00725   -0.00135    0.00102
AFIX  43
H1    2    0.458040    0.748915    0.423463    11.00000   -1.20000
AFIX   0
C2    1    0.607623    0.645185    0.387852    11.00000    0.04794    0.04835 =
         0.04932   -0.00547    0.00131    0.00271
AFIX  43
H2    2    0.690102    0.613498    0.404258    11.00000   -1.20000
AFIX   0
C3    1    0.564258    0.617702    0.306435    11.00000    0.05775    0.04454 =
         0.04569   -0.00741    0.00772   -0.00622
C4    1    0.636240    0.535351    0.259906    11.00000    0.07668    0.05830 =
         0.06148   -0.01495    0.01548    0.00182
AFIX  43
H4    2    0.715454    0.500438    0.279065    11.00000   -1.20000
AFIX   0
C5    1    0.591070    0.504866    0.185338    11.00000    0.11056    0.07122 =
         0.06279   -0.02733    0.02948   -0.01301
AFIX  43
H5    2    0.639495    0.450040    0.153399    11.00000   -1.20000
AFIX   0
C6    1    0.475873    0.555524    0.159333    11.00000    0.12044    0.09568 =
         0.04156   -0.02079    0.00961   -0.02778
AFIX  43
H6    2    0.442163    0.534278    0.109610    11.00000   -1.20000
AFIX   0
C7    1    0.407427    0.639771    0.207102    11.00000    0.09096    0.09489 =
         0.05167   -0.00390   -0.00845   -0.00259
AFIX  43
H7    2    0.329008    0.676233    0.187963    11.00000   -1.20000
AFIX   0
C8    1    0.464292    0.661226    0.601065    11.00000    0.06297    0.05705 =
         0.06021    0.00548    0.01275   -0.00833
AFIX  13
H8    2    0.377630    0.697843    0.586130    11.00000   -1.20000
AFIX   0
C9    1    0.490979    0.691293    0.688215    11.00000    0.17010    0.11732 =
         0.05607    0.00918    0.03682   -0.02734
AFIX 137
H9A   2    0.580859    0.666681    0.701780    11.00000   -1.50000
H9B   2    0.428230    0.646570    0.720912    11.00000   -1.50000
H9C   2    0.480645    0.779552    0.696805    11.00000   -1.50000
AFIX   0
C10   1    0.458399    0.520091    0.585569    11.00000    0.12234    0.05911 =
         0.10576    0.01265    0.02124   -0.02647
AFIX 137
H10A  2    0.446238    0.505321    0.529784    11.00000   -1.50000
H10B  2    0.384508    0.484504    0.614427    11.00000   -1.50000
H10C  2    0.540760    0.482019    0.602787    11.00000   -1.50000
AFIX   0
C11   1    0.586012    0.897701    0.560005    11.00000    0.04796    0.03619 =
         0.03659   -0.00339    0.00337   -0.00200
C12   1    0.695348    0.954062    0.595693    11.00000    0.04971    0.04842 =
         0.05192   -0.00791   -0.00772   -0.00181
AFIX  43
H12   2    0.771497    0.907144    0.607416    11.00000   -1.20000
AFIX   0
C13   1    0.691762    1.080817    0.614123    11.00000    0.06786    0.05026 =
         0.05326   -0.00743   -0.00636   -0.01280
C14   1    0.576030    1.147381    0.597683    11.00000    0.08555    0.03701 =
         0.05489   -0.00591    0.00142   -0.00167
AFIX  43
H14   2    0.572509    1.231821    0.610820    11.00000   -1.20000
AFIX   0
C15   1    0.465077    1.092465    0.562275    11.00000    0.06618    0.04446 =
         0.04917    0.00159    0.00328    0.01150
C16   1    0.470463    0.965173    0.543783    11.00000    0.04776    0.04502 =
         0.04136   -0.00062    0.00251    0.00026
AFIX  43
H16   2    0.396789    0.925928    0.520684    11.00000   -1.20000
AFIX   0
C17   1    0.811480    1.142935    0.653889    11.00000    0.09130    0.06342 =
         0.09949   -0.01523   -0.02570   -0.02165
AFIX 137
H17A  2    0.821087    1.111175    0.706924    11.00000   -1.50000
H17B  2    0.797528    1.231747    0.655778    11.00000   -1.50000
H17C  2    0.891461    1.125129    0.624089    11.00000   -1.50000
AFIX   0
C18   1    0.337804    1.166047    0.544684    11.00000    0.08812    0.05643 =
         0.11125    0.00070   -0.00404    0.02488
AFIX 137
H18A  2    0.283808    1.120718    0.507211    11.00000   -1.50000
H18B  2    0.361232    1.246051    0.522793    11.00000   -1.50000
H18C  2    0.288000    1.177837    0.592940    11.00000   -1.50000
AFIX   0
HKLF 4

REM  ZJL_auto in P212121 #19
REM R1 =  0.0506 for    3110 Fo > 4sig(Fo)  and  0.0546 for all    3378 data
REM    194 parameters refined using      0 restraints

END

WGHT      0.0907      0.0000

REM Highest difference peak  0.346,  deepest hole -0.311,  1-sigma level  0.056
Q1    1   0.5821  0.8154  0.5522  11.00000  0.05    0.35
Q2    1   0.7080  0.7326  0.5306  11.00000  0.05    0.22
Q3    1   0.5630  0.7301  0.4803  11.00000  0.05    0.19
Q4    1   0.5139  0.6976  0.5715  11.00000  0.05    0.18
Q5    1   0.5940  0.7271  0.4282  11.00000  0.05    0.17
Q6    1   0.9338  1.1243  0.5642  11.00000  0.05    0.17
Q7    1   0.4030  0.7330  0.6024  11.00000  0.05    0.17
Q8    1   0.6591  0.6574  0.5465  11.00000  0.05    0.17
Q9    1   0.7842  0.7053  0.5968  11.00000  0.05    0.16
Q10   1   0.6612  0.9273  0.5545  11.00000  0.05    0.16
Q11   1   0.4629  0.8565  0.4087  11.00000  0.05    0.16
Q12   1   0.4145  0.7416  0.3220  11.00000  0.05    0.16
Q13   1   0.7772  0.5947  0.5452  11.00000  0.05    0.16
Q14   1   0.1130  1.1052  0.5495  11.00000  0.05    0.15
Q15   1   0.1014  1.0811  0.5672  11.00000  0.05    0.15
Q16   1   0.6791  0.5246  0.0709  11.00000  0.05    0.15
Q17   1   0.5973  0.4566  0.6911  11.00000  0.05    0.15
Q18   1   0.8501  1.1793  0.6029  11.00000  0.05    0.15
Q19   1   0.5737  0.8588  0.7892  11.00000  0.05    0.15
Q20   1   0.2361  1.0956  0.6131  11.00000  0.05    0.15
;
_shelx_res_checksum              91399
_olex2_submission_special_instructions 'No special instructions were received'
_oxdiff_exptl_absorpt_empirical_details 
;
Empirical correction (ABSPACK) includes:
- Absorption correction using spherical harmonics
- Frame scaling
;
_oxdiff_exptl_absorpt_empirical_full_max 1.151
_oxdiff_exptl_absorpt_empirical_full_min 0.912
